# Supplementary material for: NaCl and urea modulate CD8+ T cell survival, renal accumulation, and response to BK virus
Source: JCI Insight. 2025 Aug 26;10(19):e194570. doi: 10.1172/jci.insight.194570 (PMC12513482; doi:10.1172/jci.insight.194570)
Supplement: Supporting data values [file jciinsight-10-194570-s090.xlsx]

## Sheet: Fig 1A
	No BKV reactivation	Isolated Viruria	Viremia and viruria
no LD	199	27	35
LD	300	57	31

## Sheet: Fig 1B
Model: BK viremia ~ Intercept + Age + MALE =0 + Tacrolimus + LD? + eGFR + DGF
Model
Parameter estimates	Variable	Estimate	Standard error	95% CI
				(profile likelihood)
β0	Intercept	-2.319	0.8874	-4,104 to -0,6168
β1	LD 1?	-0.7543	0.3063	-1,360 to -0,1555
β2	Age	0.02201	0.01142	9,056e-005 to 0,04499
β3	MALE =0	-0.6946	0.299	-1,306 to -0,1267
β4	TAC as CNI	-0.3148	0.2955	-0,8867 to 0,2768
β5	eGFR Baseline Cr	-0.00082	0.008738	-0,01840 to 0,01593
β6	DGF	-1.126	0.5494	-2,365 to -0,1568
Odds ratios	Variable	Estimate	95% CI
			(profile likelihood)
β0	Intercept	0.09839	0,01651 to 0,5397
β1	LD 1?	0.4704	0,2567 to 0,8560
β2	Age	1.022	1,000 to 1,046
β3	MALE =0	0.4993	0,2710 to 0,8810
β4	TAC as CNI	0.7299	0,4120 to 1,319
β5	eGFR Baseline Cr	0.9992	0,9818 to 1,016
β6	DGF	0.3242	0,09390 to 0,8549
Model diagnostics	Degrees of Freedom	AICc
Intercept-only model	639	418.1
Selected model	633	407.5
Area under the ROC curve
Area	0.6765
Std. Error	0.03552
95% confidence interval	0,6069 to 0,7461
P value	<0,0001

## Sheet: Fig 1C
BK viremia ~ Intercept + Age + MALE =0 + Living donor + LD?
Model
Parameter estimates	Variable	Estimate	Standard error	95% CI
				(profile likelihood)
β0	Intercept	-2.61	0.621	-3,875 to -1,433
β1	LD 1?	-0.8253	0.2966	-1,410 to -0,2439
β2	Age	0.02203	0.01097	0,0009335 to 0,04405
β3	MALE =0	-0.7275	0.2965	-1,334 to -0,1652
β4	Living donor	-0.05915	0.3245	-0,7105 to 0,5665
Odds ratios	Variable	Estimate	95% CI
			(profile likelihood)
β0	Intercept	0.07353	0,02075 to 0,2385
β1	LD 1?	0.4381	0,2442 to 0,7836
β2	Age	1.022	1,001 to 1,045
β3	MALE =0	0.4831	0,2633 to 0,8477
β4	Living donor	0.9426	0,4914 to 1,762
Model diagnostics	Degrees of Freedom	AICc
Intercept-only model	644	427.9
Selected model	640	419
Area under the ROC curve
Area	0.648
Std. Error	0.03666
95% confidence interval	0,5761 to 0,7198

## Sheet: Fig 1D
diff egfr no ld no bkv	diff egfr ld no bkv	diff egfr no ld bkv	diff egfr ld bkv
-50.6518	-35.7303	-49.2449	-52.6724
-43.6029	-35.0195	-32.9347	-41.3962
-38.8527	-28.8605	-30.1015	-30.3533
-35.8867	-25.0823	-26.801	-26.6365
-34.3652	-24.8272	-21.7069	-20.2071
-32.5396	-22.1874	-21.1946	-19.068
-26.2444	-21.3173	-20.1326	-13.5631
-25.7803	-20.7239	-19.5453	-12.9677
-22.2229	-20.4751	-17.5728	-12.6456
-22.1188	-20.4124	-17.4945	-12.6121
-17.2836	-18.7858	-15.8832	-12.5079
-16.7545	-18.3015	-14.7092	-12.14
-15.1169	-18.2242	-14.5993	-11.977
-14.5534	-18.2218	-14.3387	-11.9499
-13.3833	-17.6248	-12.9532	-11.4334
-12.7862	-17.6117	-11.4303	-10.7743
-12.7165	-17.3505	-11.0795	-10.645
-12.5846	-15.9515	-10.9257	-10.4065
-12.2522	-15.26	-10.8268	-8.15083
-11.5149	-14.7138	-10.5579	-7.55896
-11.4755	-14.4078	-8.87181	-7.48472
-11.1926	-13.9325	-7.82041	-7.12806
-10.9965	-13.3774	-7.25401	-6.61949
-10.8428	-12.7433	-6.84365	-6.38501
-10.7455	-12.5043	-6.70263	-6.12381
-10.5416	-12.4706	-5.96566	-6.11771
-10.1257	-12.2699	-5.79777	-5.70296
-10.124	-11.9608	-5.17056	-5.50928
-9.94538	-11.6775	-5.07525	-5.4674
-9.67545	-11.6508	-4.3749	-4.8061
-8.75659	-11.604	-3.66316	-4.62857
-8.58758	-11.5463	-2.70583	-4.38868
-8.45041	-11.2917	-2.34686	-4.26726
-7.90172	-11.2258	-0.899921	-4.18191
-7.83076	-10.7027	-0.446943	-3.32836
-7.55665	-10.5145	0.660138	-2.62767
-7.50856	-10.3934	0.698818	-2.60664
-7.50248	-10.1751	1.62073	-1.99758
-7.47124	-10.1647	2.29981	-1.10861
-6.47121	-10.1462	3.02728	-1.10417
-6.23375	-10.0653	4.69324	-0.913877
-5.55557	-10.0452	5.04719	-0.777923
-4.9565	-9.91098	6.14339	0.0741698
-4.67544	-9.87233	6.14397	0.463847
-4.16285	-9.41118	6.18892	1.04429
-3.85203	-9.0739	7.56753	1.50237
-3.03123	-8.85028	7.79061	1.50299
-2.81573	-8.73289	7.9847	1.72951
-2.67186	-8.29226	8.92452	1.75097
-2.36701	-8.10293	9.45701	1.91377
-1.9332	-8.07372	10.107	2.71734
-1.83568	-7.74784	14.2598	2.80816
-1.83564	-7.62104	15.1976	2.91515
-1.81601	-7.55213	21.3495	3.06395
-1.80184	-7.54886	26.2176	3.63855
-1.63046	-7.47846		3.91935
-1.57244	-7.32579		3.92921
-0.653609	-7.06384		4.18005
-0.563382	-6.99232		4.68887
-0.546478	-6.991		5.72328
-0.511003	-6.64037		5.72981
-0.448891	-6.39397		5.87987
-0.447795	-6.37178		6.58629
-0.359693	-6.36918		6.61148
-0.031682	-6.24874		6.81556
-0.008988	-6.23172		7.27629
0.0274053	-6.11586		7.68578
0.232559	-5.96893		7.81166
0.478151	-5.89567		8.50444
0.98663	-5.85654		8.90637
1.22233	-5.58041		9.21006
1.30831	-5.08115		9.63803
1.35999	-4.60805		10.7875
1.56577	-4.58738		10.7949
1.71891	-4.45497		11.7245
1.74603	-4.14266		12.2462
1.76822	-3.95408		13.5989
1.95833	-3.8664		13.9672
2.11547	-3.8312		14.2558
2.2117	-3.77525		15.6523
2.37624	-3.72874		16.1916
2.41874	-3.70372		17.3121
2.45791	-3.24853		18.6784
2.68921	-3.21327		20.2798
2.76274	-3.07479		21.8587
3.06677	-3.01165		27.9208
3.43264	-2.98531		28.4478
3.4643	-2.81482		30.8771
3.70806	-2.8141
3.81016	-2.68254
4.01789	-2.63749
4.06944	-2.56601
4.17352	-2.52526
4.52453	-2.50375
4.82761	-2.372
4.87374	-2.36154
5.27972	-2.34826
5.29679	-2.32239
5.35798	-2.25453
5.40547	-1.96531
5.52013	-1.34187
5.61568	-1.10651
5.64156	-1.02908
5.69503	-0.736172
5.72189	-0.713774
5.85897	-0.684095
6.15786	-0.599187
6.20291	-0.557757
6.3407	-0.555394
6.36611	-0.52415
6.38172	-0.368761
6.52917	-0.0081112
6.97302	-0.0048243
7.15956	0.00188474
7.24896	0.0601386
7.26364	0.173568
7.30347	0.263309
8.15443	0.328831
8.38143	0.34545
8.46284	0.61606
8.50337	0.619921
8.77664	0.654569
8.80475	0.748246
8.85017	0.942835
9.04154	1.06223
9.26685	1.18139
9.34425	1.54578
9.43726	1.59101
9.5611	1.78221
10.2358	1.93177
10.3536	1.95817
10.5867	2.00283
10.6157	2.07508
10.7065	2.14326
10.7454	2.23265
10.9963	2.24357
11.0102	2.52108
11.3457	2.8188
11.6963	2.87027
11.7756	2.93971
12.6065	2.94431
12.6741	3.03658
13.0455	3.07689
13.5324	3.20559
13.8603	3.2225
14.1087	3.24748
14.1554	3.33113
14.5024	3.40781
14.8732	3.488
15.64	3.58862
15.802	3.64529
16.357	3.75038
16.5019	3.87032
16.6397	3.87827
17.1444	4.02351
17.202	4.04795
18.3547	4.07986
18.4602	4.26027
18.9718	4.26648
19.4193	4.26761
20.2293	4.27871
20.6546	4.30963
21.3531	4.33565
22.228	4.44109
23.1815	4.52986
24.2353	4.60552
24.6147	4.71614
25.1989	4.85126
25.5109	4.85532
28.2891	4.90157
29.3678	4.90446
29.6061	4.90606
29.9812	4.95983
39.8569	4.9941
42.0939	5.0265
55.9934	5.14845
	5.22309
	5.27825
	5.38364
	5.39998
	5.4049
	5.57246
	5.6262
	5.66376
	5.78862
	5.92365
	5.97339
	6.06583
	6.19639
	6.33284
	6.52385
	6.5355
	6.67043
	6.68368
	6.71846
	6.84626
	6.94686
	6.9985
	7.04763
	7.18684
	7.28838
	7.5667
	7.85441
	7.89657
	8.05109
	8.48871
	8.54393
	8.96166
	9.11225
	9.15716
	9.36179
	9.37491
	9.44713
	9.54061
	9.7265
	9.83382
	9.8645
	9.87494
	9.96206
	9.97062
	10.2246
	10.4166
	10.5675
	10.6025
	10.8215
	10.836
	11.1508
	11.2045
	11.2625
	11.2637
	11.3117
	11.3811
	11.4165
	11.4306
	11.4504
	11.4928
	11.646
	11.8271
	11.8767
	12.2719
	12.4435
	12.4558
	12.5755
	13.0231
	13.2361
	13.2394
	13.2437
	13.2858
	13.411
	13.446
	13.6571
	13.7768
	13.8717
	13.9583
	14.006
	14.0455
	14.1081
	14.4251
	14.539
	14.5624
	14.8724
	15.2258
	15.8057
	16.166
	16.8765
	17.1686
	17.3454
	17.7875
	18.4722
	18.6799
	19.1667
	19.7485
	20.2562
	20.3846
	20.4132
	20.8056
	20.9862
	21.629
	21.8166
	22.4672
	22.5669
	22.5684
	23.3606
	23.6284
	25.6864
	26.4183
	27.1851
	27.867
	28.6578
	29.4793
	30.2913
	30.3628
	30.4891
	31.2258
	32.9992
	33.8349
	34.4796
	51.3426

## Sheet: Fig 1F
CD8% med no LD	CD8% med LD
0.046	0.0073
0.0473	0.0293
0.0562	0.0341
0.0903	0.2035
0.0909	0.2111
0.1282	0.2159
0.213087	0.2533
0.316991	0.2826
2.66902	0.3413
	0.4141
	0.4251
	0.493
	0.771118
	0.7721
	1.0958
	1.3243
	2.9514
	4.66453
	5.11549
	8.3985
	16.304

## Sheet: Fig 2B
Cortex	Medulla
1.531	1.347
1.317	1.215
1.099	0.8239
3.687	2.916
1.237	0.8554
5.113	3.115

## Sheet: Fig 2D
Cortex	Medulla
0.078963	0
0.00251427	0
0.0838508	0
0.0135296	0
0.0153853	0
0.278556	0.020586
0.0165173	0
0.151242	0.0202716
0.0820436	0.0516415
0.169407	0.0525947
0.289843	0.00854847
0.150621	0.00907688
0.166782	0.0184655
0.147205	0.118916
0.11559	0.00377088
0.0852311	0.0103103
0.114097	0.0220682
0.0374685	0.029915
0.0321205	0.0119768

## Sheet: Fig 2E
OM	IM
0	0
0	0
0	0
0	0
0	0
0.0231036	0
0	0
0.022913	0
0.0584015	0
0.0473149	0.0677048
0.00995619	0
0.0115674	0
0.0207104	0
0.155919	0
0.00658241	0
0.0142403	0
0.0244081	0.0192938
0.0447878	0.0128485
0.0171189	0

## Sheet: Fig 2F
No LD	Cortex Percentage of Positive Nuclei	Total Medulla Percentage of Positive Nuclei	Ratio IM /Medulla Percentage	Ratio OM/ Cortex Percentage	Ratio Total Medulla/Cortex Percentage	LD	Cortex Percentage of Positive Nuclei	Total Medulla Percentage of Positive Nuclei	Ratio IM /Medulla Percentage	Ratio OM/ Cortex Percentage	Ratio Total Medulla/Cortex Percentage
	0.078963	0	0	0	0		0.0185487	0	0	0	0
	0.00251427	0	0	0	0		0.104109	0.00855286	0	0.113793	0.0821528
	0.0838508	0	0	0	0		0.0890002	0.0216435	0.325302	0	0.243184
	0.0135296	0	0	0	0		0.0208085	0.00925283	0	0.479447	0.444667
	0.0153853	0	0	0	0		0.0373058	0.019232	0.85205	0.430507	0.515523
	0.278556	0.020586	0	0.0829405	0.0739026		0.213399	0.0279616	0	0.154945	0.13103
	0.0165173	0	0	0	0		0.0788318	0.0775795	0	1.40279	0.984115
	0.151242	0.0202716	0	0.151499	0.134034		0.0150362	0.0440956	5.13296	1.78492	2.93262
	0.0820436	0.0516415	0	0.711834	0.629439		0.0801393	0	0	0	0
	0.169407	0.0525947	0.399658	0.279297	0.310464		0.215604	0.133699	0	0.843835	0.620113
	0.289843	0.00854847	0	0.0343503	0.0294934		0.123349	0.0655232	0.0807802	0.815348	0.531204
	0.150621	0.00907688	0	0.0767979	0.0602631		0.0949481	0.089644	1.21198	0.89747	0.944137
	0.166782	0.0184655	0	0.124176	0.110716		0.127384	0.0486934	0.210153	0.457127	0.382255
	0.147205	0.118916	0	1.0592	0.807827		0.00674104	0.0226624	1.27389	5.69572	3.36185
	0.11559	0.00377088	0	0.0569464	0.032623		0.106345	0.0898588	0.537825	1.02853	0.844972
	0.0852311	0.0103103	0	0.167078	0.120969		0.0605357	0.0646562	1.95291	0.665827	1.06807
	0.114097	0.0220682	0.1691	0.213924	0.193416		0.0814996	0.0655603	0.820736	0.794947	0.804425
							0.0480654	0.105034	0	2.18522	2.18522

## Sheet: Fig 2I
No LD Total Medulla	LD Total Medulla	No LD OM	LD OM	No LD IM	LD IM
554.455	3363.27	554.455	3291.96	8.0036	117.386
1140.43	3711.63	1140.43	3363.27	20.4531	419.667
1171.29	5970.76	1150.23	5970.76	21.0577
1287.56	7991.2	1267.11	7991.2
1315.16	10628.6	1307.15	10511.3

[truncated: 63 more sheets: Fig 3B, Fig 3C, Fig 3D, Fig 3E, Fig 3F, Fig 3G, Fig 3H, Fig 4A, Fig 4B, Fig 4F, Fig 5A, Fig 5B, Fig 5C, Fig 5D, Fig 5E, Fig 5F, Fig 5G, Fig 5H, Fig 5I, Fig 6B …]
